# Supplementary material for: Antibacterial and Cytotoxic Study of Hybrid Films Based on Polypropylene and NiO or NiFe2O4 Nanoparticles
Source: Int J Mol Sci. 2023 Dec 2;24(23):17052. doi: 10.3390/ijms242317052 (PMC10707088; doi:10.3390/ijms242317052)
Supplement: Supplementary file 1 [file ijms-24-17052-s001.zip]

Archive with 1 entries (1 files):
- ijms-2671963-supplementary.pdf
